# Supplementary material for: Transcriptional Factor DLX3 Promotes the Gene Expression of Enamel Matrix Proteins during Amelogenesis
Source: PLoS One. 2015 Mar 27;10(3):e0121288. doi: 10.1371/journal.pone.0121288 (PMC4376716; doi:10.1371/journal.pone.0121288)
Supplement: S1 Data — (XLS) [file pone.0121288.s001.xls]

## Sheet: Fig1
PN1	146	113	152
PN3	249	272	253
PN7	308	367	355
PN14	25	31	28

## Sheet: Fig2
	PN1			average
Enam	19.77	19.79	19.74	19.7667
Amelx	14.31	13.97	14.08	14.12
Ambn	16.73	16.95	17	16.8933
Tuft	27.13	27.34	27.3	27.2567
Mmp20	22	22.38	22.33	22.2367
Klk4	24.77	24.74	24.86	24.79
Dlx3	21.35	21.43	21.54	21.44
Gapdh	18.08	17.74	18.03	17.95
	PN3
Enam	19.01	19.18	19.03	19.0733
Amelx	11.1	11.13	11.22	11.15
Ambn	13.07	12.96	13.28	13.1033
Tuft	28.44	28.72	28.62	28.5933
Mmp20	20.43	20.37	20.46	20.42
Klk4	21.71	21.8	21.74	21.75
Dlx3	21.38	21.28	21.22	21.2933
Gapdh	19.26	19.18	19.19	19.21
	PN7
Enam	18.55	18.64	18.51	18.5667
Amelx	10.81	10.84	10.72	10.79
Ambn	12.41	12.41	12.48	12.4333
Tuft	27.11	27.26	26.93	27.1
Mmp20	19.4	19.67	19.44	19.5033
Klk4	19.05	19.09	19.09	19.0767
Dlx3	19.82	19.79	19.74	19.7833
Gapdh	19.16	19.1	19.24	19.1667
	PN14
Enam	22.2	22.23	22.24	22.2233
Amelx	14.53	14.71	14.71	14.65
Ambn	14.51	14.5	14.38	14.4633
Tuft	27.18	26.58	26.95	26.9033
Mmp20	21.62	21.67	21.45	21.58
Klk4	17.88	17.96	17.79	17.8767
Dlx3	20.82	20.86	20.93	20.87
Gapdh	18.79	18.81	18.46	18.6867
	PN1			average
Enam	19.22	19.35	19.18	19.25
Amelx	13.55	14.27	14.34	14.0533
Ambn	17.17	17.44	17.86	17.49
Tuft	28.53	28.65	27.96	28.38
Mmp20	22.87	22.76	22.73	22.7867
Klk4	24.27	24.32	24.54	24.3767
Dlx3	22.08	22.13	21.92	22.0433
Gapdh	18.22	18.24	18.19	18.2167
	PN3
Enam	18.68	18.85	18.83	18.7867
Amelx	11.67	11.73	11.74	11.7133
Ambn	14.08	13.62	13.58	13.76
Tuft	28.98	29.12	29.15	29.0833
Mmp20	21.11	20.83	21.09	21.01
Klk4	22.21	22.23	22.36	22.2667
Dlx3	21.33	21.38	21.3	21.3367
Gapdh	19.46	19.49	19.51	19.4867
	PN7
Enam	18.14	18.22	18.17	18.1767
Amelx	10.23	10.25	10.4	10.2933
Ambn	11.78	12.06	11.85	11.8967
Tuft	27.02	26.86	26.83	26.9033
Mmp20	19.3	19.11	19.15	19.1867
Klk4	18.83	18.75	18.86	18.8133
Dlx3	20.12	20.17	20.24	20.1767
Gapdh	18.95	18.92	19.01	18.96
	PN14
Enam	21.33	21.43	21.46	21.4067
Amelx	13.73	13.56	13.65	13.6467
Ambn	14.02	14.11	14.08	14.07
Tuft	26.12	26.24	26.17	26.1767
Mmp20	20.45	20.56	20.33	20.4467
Klk4	15.97	15.83	15.88	15.8933
Dlx3	20.44	20.34	20.51	20.43
Gapdh	17.56	17.78	17.44	17.5933
	PN1			average
Enam	18.76	18.82	18.75	18.7767
Amelx	14.12	14.15	14.2	14.1567
Ambn	18.22	18.24	18.1	18.1867
Tuft	29.11	29.21	29.09	29.1367
Mmp20	23.01	23.08	23.14	23.0767
Klk4	24.87	24.85	24.92	24.88
Dlx3	22.45	22.53	22.48	22.4867
Gapdh	18.56	18.42	18.62	18.5333
	PN3
Enam	17.34	17.42	17.27	17.3433
Amelx	11.18	11.2	11.24	11.2067
Ambn	13.44	13.32	13.29	13.35
Tuft	28.53	28.3	28.46	28.43
Mmp20	20.56	20.17	20.1	20.2767
Klk4	21.72	21.78	21.43	21.6433
Dlx3	21.05	20.98	21.13	21.0533
Gapdh	19.14	19.22	19.16	19.1733
	PN7
Enam	16.01	16.28	16.15	16.1467
Amelx	9.1	9.24	9.22	9.18667
Ambn	11.86	11.7	11.79	11.7833
Tuft	26.03	26.09	26.21	26.11
Mmp20	18.12	18.22	18.46	18.2667
Klk4	18.44	18.25	18.18	18.29
Dlx3	18.82	18.63	18.6	18.6833
Gapdh	17.91	17.78	17.72	17.8033
	PN14
Enam	21.11	21.32	21.25	21.2267
Amelx	14.23	14.19	14.13	14.1833
Ambn	14.64	14.5	14.84	14.66
Tuft	26.55	26.73	26.51	26.5967
Mmp20	20.75	21.05	20.81	20.87
Klk4	16.52	16.44	16.23	16.3967
Dlx3	20.89	21.03	21.08	21
Gapdh	18.12	18.15	18.34	18.2033
PN1
ODAM	17.1541	17.0712	16.6896	16.9716
AMTN	23.3621	23.1403	23.1153	23.2059
GAPDH	15.0862	15.0841	15.1853	15.1185
PN3
ODAM	17.0101	17.0156	16.9014	16.9757
AMTN	19.1779	19.6685	19.7961	19.5475
GAPDH	15.8892	15.7121	15.887	15.8294
PN7
ODAM	13.5762	13.6225	13.5778	13.5922
AMTN	13.844	14.0443	14.0572	13.9818
GAPDH	15.0402	15.0134	15.0004	15.018
PN14
ODAM	13.7207	13.717	13.7511	13.7296
AMTN	14.8527	14.4592	14.7358	14.6826
GAPDH	15.5907	15.7687	15.5666	15.642

## Sheet: Fig3
NS
enam	28.9855	29.0624
amelx	31.3083	31.1137	31.148
ambn	35.0938	34.4399	34.178
tuft	27.1872	27.3519	27.7295
mmp20	32.9742	36.9042	34.4543
klk4	27.8788	27.9475	27.843
dlx3	25.6355	25.834	25.7133
gapdh	15.1575	15.1989	15.0468
1#
enam		28.8407	29.1288
amelx	30.3783	30.1236	30.5175
ambn	33.4828	33.6772	33.2337
tuft	26.7804	25.4553	25.9964
mmp20	33.2444	33.4946	33.816
klk4	27.4197	27.1303	27.3714
dlx3	26.4757	26.6726	26.455
gapdh	14.215	14.2057	14.1981
2#
enam	28.3328	28.7017	28.3413
amelx	30.5095	30.852	30.2091
ambn	33.2608	33.3573	34.027
tuft	25.8535	26.1459	26.1643
mmp20	33.3711	33.6307	33.5915
klk4	27.2497	27.1934	27.211
dlx3	25.6065	25.1109	25.7478
gapdh	14.5599	14.3401	14.4462
3#
enam		29.8769
amelx	30.8319	30.8753	30.8632
ambn	34.022	34.1323	33.583
tuft	26.56	26.6361
mmp20	33.7268	33.8632	33.8976
klk4	27.8991	27.8213	27.8796
dlx3	27.4639	27.415	28.0239
gapdh	14.2794	14.5243
NS
enam	28.0145	28.1877
amelx	30.5455	30.1245	30.7847
ambn	34.2433	34.1755	33.9843
tuft	26.8723	26.6435	27.0932
mmp20	34.1246	34.1855	34.2245
klk4	27.1525	27.0734	27.1123
dlx3	25.1244	25.0245	25.2355
gapdh	15.0233	15.0524	14.9812
1#
enam		28.1478	28.1548
amelx	29.5342	29.6788	29.6249
ambn	33.2276	33.1467	33.4329
tuft	26.0433	25.8972	25.7255
mmp20	32.8266	32.6457	32.5435
klk4	26.674	26.7617	26.6138
dlx3	26.1677	25.8444	25.9762
gapdh	14.1322	14.0565	13.9855
2#
enam	28.4733	28.5435	28.2218
amelx	29.6233	29.6899	29.5797
ambn	33.2365	33.1322	33.289
tuft	26.3453	26.4555	26.2784
mmp20	33.1432	33.7894	33.0744
klk4	26.2231	26.2341	26.2876
dlx3	24.3146	24.6844	24.7322
gapdh	14.0311	14.1324	14.2468
3#
enam		29.2425
amelx	30.6243	30.6534	30.7578
ambn	33.7833	33.5344	33.2618
tuft	26.2267	26.7984
mmp20	34.0724	33.9855	34.2673
klk4	27.9914	27.5437	27.3363
dlx3	28.2522	27.8867	27.8355
gapdh	14.7844	14.879
NS
enam	28.3842	28.4128
amelx	30.8737	30.6459	30.0167
ambn	34.2311	34.4617	34.2563
tuft	27.5784	27.4495	27.1348
mmp20	35.214	34.3286	34.5581
klk4	27.1023	27.2754	27.218
dlx3	25.3342	25.8655	25.1344
gapdh	14.8894	14.9305	15.0637
1#
enam		29.2424	29.228
amelx	30.5522	30.5287	30.5034
ambn	33.7815	33.6303	33.8424
tuft	27.0344	26.459	26.8764
mmp20	34.4352	34.7654	34.112
klk4	27.1455	27.428	27.55
dlx3	27.2062	27.2811	27.3547
gapdh	14.8256	14.935	14.7665
2#
enam	28.4305	28.4136	28.4582
amelx	30.4778	30.3458	30.1289
ambn	33.9055	34.0528	33.9685
tuft	26.7299	26.8901	27.0344
mmp20	34.0346	34.3384	34.2617
klk4	27.0122	27.2355	26.793
dlx3	25.4541	25.7586	25.9187
gapdh	15.0255	14.8238	14.8992
3#
enam		30.0219
amelx	30.9322	30.9013	30.9451
ambn	33.7214	33.8349	34.6167
tuft	27.223	27.4359
mmp20	34.8901	34.673	34.7124
klk4	28.0113	28.0855	28.1324
dlx3	28.3444	28.2367	28.0218
gapdh	14.8902	14.9774
EV
Gapdh	16.39	16.43	16.64
Enam	30.17	29.69	30.18
Amelx	30.83	31.14	32.09
Ambn	34.18	34.66	34.66
Tuft	28.46	28.77	28.77
Mmp20	31.94	33.26	32.95
Klk4	29.29	29.16	29.09
DLX3-OE
Gapdh	16.31	16.54	16.53
Enam	28.85	28.97	28.83
Amelx	30.71	31.45	31.44
Ambn	34.22	34.73	34.22
Tuft	28.65	28.67	28.65
Mmp20	32.09	32.51	32.14
Klk4	27.84	27.9	28.29
EV
Gapdh	16.59	16.69	16.56
Enam	29.45	29.34	29.15
Amelx	31.42	31.44	31.94
Ambn	34.32	34.2	34.32
Tuft	28.7	28.47	28.7
Mmp20	32.58	34.03	33.91
Klk4	29.34	29	28.81
DLX3-OE
Gapdh	16.85	16.97	16.82
Enam	28.34	28.44	28.37
Amelx	30.29	30.48	30.6
Ambn	33.87	34.67	34.67
Tuft	28.81	28.54	28.54
Mmp20	33.57	33.48	33.71
Klk4	28.11	28.15	27.9
EV
gapdh	16.8	16.76	16.76
ambn	32.54	33.9	33.9
tuft	29.93	27.92	29.93
Mmp20	34.73	35.77	35.77
Klk4	28.68	27.83	28.68
Dlx3-OE
gapdh	17.92	17.36	17.92
ambn	34.41	33.76	33.76
tuft	30.72	30.68	30.68
Mmp20	35.34	35.92	35.34
Klk4	28.81	28.33	28.33
EV
gapdh	15.78	15.82	15.64
dlx3	27.05	26.89	26.8
enam	29.9	29	29.75
amelx	31.59	30.37	31.87
Dlx3-OE
gapdh	16	16.19	16.13
dlx3	13.29	13.15	13.16
enam	28.69	28.74	28.61
amelx	31.29	31.34	31.51
NS
ODAM	22.2107	21.854	23.0831
AMTN	24.3161	24.1212	23.7659
GAPDH	15.6495	15.7938	15.5609
1#
ODAM	21.9453	22.7348	22.5782
AMTN	22.0597	22.1537	21.4539
GAPDH	13.8888	13.8941	13.9079
2#
ODAM	22.7026	22.6161	22.2523
AMTN	22.2732	22.2384	22.2621
GAPDH	14.0213	14.0369	14.0444
3#
ODAM	22.4602	22.3612	23.0029
AMTN	22.4385	22.3476	22.5468
GAPDH	14.1489	14.1485	14.1438
pcineo
ODAM	24.9946	24.9988	24.2237
AMTN	23.2787	23.3046	23.1885
GAPDH	14.0597	14.0849	14.1134
dlx3
ODAM	23.9639	23.8256	23.6389
AMTN	23.1958	23.0154	23.4465
GAPDH	14.0916	14.1277	14.1564
NS+pcineo
enam	29.1683	28.9833	29.0471
amelx	31.2046	31.1755	31.2019
ambn	34.9594	34.6178	34.2742
tuft	26.9882	27.4738	27.862
mmp20	32.7897	36.993	34.5798
klk4	27.8203	27.8287	27.895
odam	22.3224	21.9278	22.9068
amtn	24.1742	24.1493	23.743
gapdh	15.1471	15.2497	15.0857
3#+pcineo
enam	30.4459	30.8042	30.0656
amelx	31.274	31.2449	30.9037
ambn	34.0539	34.0323	34.3734
tuft	26.7716	27.4746	27.1311
mmp20	33.7856	32.9895	33.8737
klk4	29.3118	29.2752	29.6939
odam	22.3799	22.2016	22.8428
amtn	23.5788	23.9036	23.5377
gapdh	14.3278	14.7632	14.5663
3#+dlx3
enam	29.0954	28.8084	28.6565
amelx	30.1858	30.0334	30.4296
ambn	33.1958	34.6222	35.1275
tuft	25.8784	26.1779	26.0548
mmp20	33.2083	33.0082	33.492
klk4	27.0663	27.8832	27.706
odam	22.7097	22.6525	22.0189
amtn	23.1624	23.1447	23.1556
gapdh	14.3446	14.2093	14.3865
NS+pcineo
enam	28.2955	28.2418	28.185
amelx	30.8075	30.6654	29.9842
ambn	34.1435	34.424	34.1386
tuft	27.5554	27.2458	27.3076
mmp20	35.4853	34.2677	34.7424
klk4	26.9999	27.1424	27.1978
odam	22.0802	21.8133	23.2136
amtn	24.151	24.192	23.6423
gapdh	14.9171	14.9991	14.9672
3#+pcineo
enam	29.9429	30.2449	30.2913
amelx	30.9663	30.8284	30.7917
ambn	33.4944	33.9619	34.394
tuft	27.1034	27.4291	27.5255
mmp20	34.8394	34.5687	34.6085
klk4	28.1127	28.0232	28.078
odam	24.3462	23.7393	24.1235
amtn	23.694	23.7954	24.2221
gapdh	15.0539	15.1404	15.0024
3#+dlx3
enam	28.5048	28.2539	28.6356
amelx	30.6019	30.0825	29.9614
ambn	33.9879	34.0946	33.9887
tuft	26.7447	26.9701	27.1
mmp20	34.2886	34.3019	34.5681
klk4	27.1919	27.2916	26.9981
odam	22.562	22.4575	22.1214
amtn	23.3653	23.3161	23.2
gapdh	14.9367	15.0192	14.8977
NS+pcineo
enam	27.9214	28.141	28.2443
amelx	30.376	29.9297	30.7146
ambn	34.181	34.2932	34.1027
tuft	26.9014	26.6128	27.2095
mmp20	33.9656	34.3432	34.0809
klk4	27.2561	27.2331	27.3123
odam	22.1338	21.9315	23.0571
amtn	24.1703	23.8801	23.734
gapdh	15.0233	15.0524	14.9812
3#+pcineo
enam	29.0503	29.2084	29.3057
amelx	30.6656	30.805	30.7847
ambn	33.677	33.8031	33.7981
tuft	26.0763	26.5542	26.7134
mmp20	34.1018	34.0336	34.2625
klk4	27.981	27.4015	28.3747
odam	23.5284	23.3193	23.1786
amtn	23.3606	23.717	23.555
gapdh	14.7844	14.879	14.8901
3#+dlx3
enam	28.1931	27.261	27.3433
amelx	29.4572	29.7526	29.6432
ambn	33.2839	33.0751	33.3511
tuft	26.1179	25.8778	25.8372
mmp20	33.0696	33.453	33.4644
klk4	26.6009	26.628	26.4542
odam	21.84	21.5051	22.2359
amtn	23.1811	23.2804	23.3307
gapdh	14.1322	14.0565	13.9855
densitometric analysis
Enam
NS+pcineo	3639380	19462548	17763571
3#+pcineo	2433973	12968816	12229540
3#+dlx3	5774158	15852900	16714002
Amelx
NS+pcineo	5413297	11298990	15149326
3#+pcineo	4978368	10704420	13716313
3#+dlx3	6218298	13337130	16754140
Klk4
NS+pcineo	2.36502e+06	1616862	12764350
3#+pcineo	1.40627e+06	998140	10356606
3#+dlx3	3.64843e+06	2216422	16050674
Gapdh
NS+pcineo	5.60439e+06	7726272	7674752
3#+pcineo	6.3189e+06	8619240	9027416
3#+dlx3	5454496	6830572	7071264
Enam
pcineo	3.96396e+06	8816710	8261344
DLX3	5.64904e+06	11030390	11276352
Amelx
pcineo	1.26595e+06	1916460	1988484
DLX3	1661836	2376468	2513456
Klk4
pcineo	1.19966e+06	1631018	6362216
DLX3	1.79075e+06	2594427	6795472
Gapdh
pcineo	8.42489e+06	17249112	13697974
DLX3	7.48782e+06	17598061	13038072

## Sheet: Fig4
Enam1
Input	29.61	28.23
IgG	32.96	32.29	32.625
DLX3	29.24	29.15	29.195
Enam2
Input	28.23	26.79
IgG	32.05	32.41	32.23
DLX3	31.57	31.87	31.72
Amlex1
Input	26.21	27.18
IgG	30.4	30.37	30.385
DLX3	30.78	31.21	30.995
Amelx2
Input	25.82	25.85
IgG	30.57	30.19	30.38
DLX3	27.64	27.31	27.475
Klk4
Input	25.11	24.68	24.895
IgG	29.2	29.13	29.165
DLX3	28.32	28.08	28.2
Odam1
Input	25.08	24.93
IgG	29.25	29.59	29.42
DLX3	29.6	29.62	29.61
Odam2
Input	24.43	24.53
IgG	29.18	30.65	29.915
DLX3	28.07	28.1	28.085
Ratio	pcineo
pGL3-mtEnam1	3.893	2.381	3.592
pGL3-mtAmelx2	4.034	3.904	4.031
pGL3-mtOdam2	4.427	5.365	4.047
pGL3-promoter	3.748	4.239	3.655
Ratio	Dlx3-OE
pGL3-mtEnam1	3.404	2.454	3.718
pGL3-mtAmelx2	3.986	4.492	4.117
pGL3-mtOdam2	3.373	5.401	5.901
pGL3-promoter	3.625	4.094	4.365
pGL3-mtEnam1	3.893	2.381	3.592
	3.404	2.454	3.718
pGL3-mtAmelx2	4.034	3.904	4.031
	3.986	4.492	4.117
pGL3-mtOdam2	4.427	5.365	4.047
	3.373	5.401	5.901
pGL3-promoter	3.748	4.239	3.655
	3.625	4.094	4.365
pGL3-promoter	pcieno	4.323	3.96	4.002
	wtdlx3	4.525	4.758	4.674
	mtdlx3	4.205	4.285	4.503
	wt+mtdlx3	4.381	4.221	5.792
Enam1	pcieno	3.928	5.332	5.369
	wtdlx3	7.632	7.097	8.232
	mtdlx3	2.559	3.478	3.335
	wt+mtdlx3	5.049	5.46	5.722
Enam2	pcieno	4.185	4.184	3.894
	wtdlx3	3.173	4.092	4.407
	mtdlx3	5.136	4.846	4.761
	wt+mtdlx3	4.362	4.127	4.053
Amelx2	pcieno	3.591	3.622	3.705
	wtdlx3	7.542	5.515	6.732
	mtdlx3	3.181	3.006	3.223
	wt+mtdlx3	3.582	4.438	3.806
Klk4	pcieno	3.985	3.764	3.866
	wtdlx3	3.966	3.518	3.447
	mtdlx3	5.21	5.517	5.176
	wt+mtdlx3	4.643	4.35	4.496
Odam2	pcieno	4.135	4.528	4.122
	wtdlx3	5.843	5.968	6.001
	mtdlx3	3.387	3.973	3.869
	wt+mtdlx3	3.713	4.318	4.268

## Sheet: Fig5
pcineo	Enam	31.4023	32.2228	31.9621	31.8624
	Amelx	32.9236	32.232	32.6112	32.5889
	klk4	32.1247	32.0355	33.2816	32.4806
	odam	28.855	29.184	28.75	28.9297
	amtn	28.5599	28.136	27.6399	28.1119
	gapdh	14.5664	14.7833	14.6894	14.6797
wtdlx3	Enam	30.7169	30.6985	29.9904	30.4686
	Amelx	31.5785	31.4873	31.5422	31.536
	klk4	32.4185	32.1881	31.7477	32.1181
	odam	27.9438	28.0567	28.1028	28.0344
	amtn	28.5836	28.2158	28.1501	28.3165
	gapdh	14.7605	14.7229	14.7955	14.7596
mtdlx3	Enam	32.2266	32.3148	32.6481	32.3965
	Amelx	33.618	33.2276	33.768	33.5379
	klk4	32.6241	32.8304	32.9866	32.8137
	odam	30.2894	30.114	29.5915	29.9983
	amtn	28.1207	28.0413	27.9214	28.0278
	gapdh	14.5321	14.6771	14.6379	14.6157
wt+mtdlx3	Enam	31.8404	31.537	31.7583	31.7119
	Amelx	32.5117	32.8688	32.647	32.6758
	klk4	33.2164	32.755	32.8845	32.952
	odam	28.3158	28.6346	28.763	28.5711
	amtn	27.9658	28.1698	27.8081	27.9812
	gapdh	14.6726	14.74	14.7925	14.735
pcineo	Amelx	31.896	32.2215	31.1417	31.7531
	Klk4	32.284	31.3586	34.099	32.5805
	Gapdh	14.3834	14.2769	14.2139	14.2914
wtdlx3	Amelx	30.402	31.3664	31.5984	31.1223
	Klk4	32.4682	32.0325	32.8887	32.4631
	Gapdh	14.2563	14.3502	14.2815	14.296
mtdlx3	Amelx	32.86	31.898	33.0738	32.6106
	Klk4	33.1386	32.1201	32.9551	32.7379
	Gapdh	14.1283	14.1457	14.1659	14.1466
wt+mtdlx3	Amelx	33.0186	32.597	31.2056	32.2737
	Klk4	30.3584	30.1456	30.9228	30.4756
	Gapdh	14.1341	14.3334	14.0829	14.1835
NC	Enam	30.0227	33.2599	30.5044	31.2623
	Odam	22.7857	21.3845	21.586	21.9187
	Gapdh	13.608	13.6492	13.6502	13.6358
pcineo	Enam	29.2744	38.8482	31.3456	33.1561
	Odam	23.4687	23.6529	23.2598	23.4605
	Gapdh	13.7555	13.765	13.8112	13.7772
wtdlx3	Enam	31.2903	31.4056		31.3479
	Odam	23.1499	22.73	22.9232	22.9344
	Gapdh	13.7683	13.8866	13.8233	13.8261
mtdlx3	Enam	38.4778	37.2937	35.4637	37.0784
	Odam	23.3673	23.3193	23.4872	23.3913
	Gapdh	13.7463	13.736	13.7804	13.7542
wt+mtdlx3	Enam	33.7962	32.0655	33.7164	33.1927
	Odam	23.4211	23.4653	23.7082	23.5315
	Gapdh	13.6855	13.6938	13.7064	13.6952
pcineo	Enam	31.4023	32.2228	31.9621	31.8624
	Amelx	32.9236	32.232	32.6112	32.5889
	klk4	32.1247	32.0355	33.2816	32.4806
	odam	28.855	29.184	28.75	28.9297
	amtn	28.5599	28.136	27.6399	28.1119
	gapdh	14.5664	14.7833	14.6894	14.6797
wtdlx3	Enam	30.7169	30.6985	29.9904	30.4686
	Amelx	31.5785	31.4873	31.5422	31.536
	klk4	32.4185	32.1881	31.7477	32.1181
	odam	27.9438	28.0567	28.1028	28.0344
	amtn	28.5836	28.2158	28.1501	28.3165
	gapdh	14.7605	14.7229	14.7955	14.7596
mtdlx3	Enam	32.2266	32.3148	32.6481	32.3965
	Amelx	33.618	33.2276	33.768	33.5379
	klk4	32.6241	32.8304	32.9866	32.8137
	odam	30.2894	30.114	29.5915	29.9983
	amtn	28.1207	28.0413	27.9214	28.0278
	gapdh	14.5321	14.6771	14.6379	14.6157
wt+mtdlx3	Enam	31.8404	31.537	31.7583	31.7119
	Amelx	32.5117	32.8688	32.647	32.6758
	klk4	33.2164	32.755	32.8845	32.952
	odam	28.3158	28.6346	28.763	28.5711
	amtn	27.9658	28.1698	27.8081	27.9812
	gapdh	14.6726	14.74	14.7925	14.735
grayscale
	EV			wtDLX3			mtDLX3			wt+mtDLX3
Enam	0.961075	1.04807	0.992783	1.16549	1.3634	1.30335	0.626651	0.597733	0.705695	0.751484	0.800178	0.764489
Amelx	1.02706	1.01643	0.957909	1.17794	1.27684	1.26349	0.772418	0.791627	0.837275	0.742102	0.767479	0.767451
Klk4	0.986698	1.01595	0.997572	1.20428	1.28613	1.22712	0.849518	0.845921	0.863732	0.72195	0.721098	0.685856
pGL3-promoter	pcieno	4.323	3.96	4.002
	wtdlx3	4.525	4.758	4.674
	mtdlx3	4.205	4.285	4.503
	wt+mtdlx3	4.381	4.221	5.792
Enam1	pcieno	3.928	5.332	5.369
	wtdlx3	7.632	7.097	8.232
	mtdlx3	2.559	3.478	3.335
	wt+mtdlx3	5.049	5.46	5.722
Enam2	pcieno	4.185	4.184	3.894
	wtdlx3	3.173	4.092	4.407
	mtdlx3	5.136	4.846	4.761
	wt+mtdlx3	4.362	4.127	4.053
Amelx2	pcieno	3.591	3.622	3.705
	wtdlx3	7.542	5.515	6.732
	mtdlx3	3.181	3.006	3.223
	wt+mtdlx3	3.582	4.438	3.806
Klk4	pcieno	3.985	3.764	3.866
	wtdlx3	3.966	3.518	3.447
	mtdlx3	5.21	5.517	5.176
	wt+mtdlx3	4.643	4.35	4.496
Odam2	pcieno	4.135	4.528	4.122
	wtdlx3	5.843	5.968	6.001
	mtdlx3	3.387	3.973	3.869
	wt+mtdlx3	3.713	4.318	4.268

## Sheet: S1 Fig
Enam
Input	24.31	24.35	24.33
IgG	30.68	31.12	30.59
Dlx3	30.92	30.2	30.44
Amelx
Input	24.91	24.91	25.12
IgG	31.07	31.26	30.95
Dlx3	30.85	31.33	30.51
Klk4
Input	23.2	23.21	23.15
IgG	29.4	29.49	29.49
Dlx3	29.35	28.79	29.17
Odam
Input	24.37	24.5	24.79
IgG	30.31	29.73	29.98
Dlx3	29.87	29.69	29.37

## Sheet: S2 Fig
Enam-E1	1.41102	1.54203	1.56704
	2.27143	2.07606	1.9642
	2.46386	2.17981	2.54493
	3.35003	3.08778	4.59238
	4.50796	4.49447	3.41315
	4.14761	5.59919	5.56251
Odam-E2	1.71101	1.65166	1.63727
	1.96377	2.03886	2.0558
	2.27977	2.26314	2.30386
	2.46065	2.94865	2.54835
	4.47069	3.78548	4.03238
	4.89409	4.85867	4.19989
Amelx-E2	1.06025	0.967727	0.965569
	1.37241	1.51744	1.47941
	2.59134	2.64362	2.46658
	2.29604	3.16185	3.23551
	3.58629	5.34976	3.09941
	3.82923	3.66909	4.62834
